# Supplementary material for: SARS-CoV-2 infection causes immunodeficiency in recovered patients by downregulating CD19 expression in B cells via enhancing B-cell metabolism
Source: Signal Transduct Target Ther. 2021 Sep 22;6:345. doi: 10.1038/s41392-021-00749-3 (PMC8456405; doi:10.1038/s41392-021-00749-3)
Supplement: Supplementary file 2 — RAW DATA [file 41392_2021_749_MOESM2_ESM.xlsx]

## Sheet: Fig 1
Fig 1b c e	naïve B	HC															P
	Resting	70.2	69.2	55.5	64.9	77.5	76.5	55.7	51.7	81.9	64	72.9	70.6	60.8	67.5	63.5	63.8	37	63.5	65.5	63.5	55.5	86.8	79.1	80.4	41.5	48.1	31.4	63.3	49.5	64.2
	Stimulated	55.7	62.2	46.3	56.1	73.4	37.7	11.8	10.9	48.5	19.5	15.8	29.4	36.3	19.3		39	14.1	26.6	29.2	28.3	37.6	80.1	57.5	58	51.2	9.48	14.9	16.7	9.68	15
	switched B
	Resting	15.5	15.1	25.7	17.6	11.1	11.2	25.9	31.4	8.84	20.5	9.64	15.6	20.6	19	22.6	15.1	38.9	18.8	20.7	16	28.1	5.59	9.39	8.57	34.6	28.3	41.1	20.7	28.6	19.2
	Stimulated	17.6	14.1	21.6	16.4	7.94	10.6	21.2	35.3	9.9	19.5	20.2	17	17.5	26.7		15.5	40.6	22.3	13.7	17.3	30.1	6.3	5.63	5.4	18.4	32.5	24.5	25.8	22.7	25.5
	unswitched B
	Resting	4.79	5.34	11.1	9.9	6.12	5.41	11.4	7.79	2.95	6.27	7.18	4.86	8.31	6.5	6.68	13.1	11.3	8.14	3.05	12.5	7.59	3.47	3.44	6.4	8.36	15.2	12.7	8.33	8.23	4.57
	Stimulated	8.59	5.16	5.47	5.43	4.54	4.14	1.8	5.19	1.77	4.03	7.55	2.88	3.24	22		5.16	2.48	3.44	1.29	3.27	6.11	2.3	1.4	2.21	5.96	11.8	3.41	4.66	2.84	9.64
	atypical B
	Resting	7.99	8.47	5.45	6.09	3.86	5.19	5.45	7.03	5.17	7.81	8.14	7.56	8.53	5.37	5.33	5.12	9.12	6.86	7.82	5.5	7.03	3.05	6.57	3.13	13	5.43	11.2	5.8	11.5	9.65
	Stimulated	12.9	15.2	23.6	18.8	11.4	44.4	62.3	44.9	36.1	51.8	50	47	39.8	18.6		36.4	39.5	44.2	51.9	46.9	23.3	9.48	31.6	31.5	20.4	36.9	51.7	47.2	60.2	42
	PBC
	Resting	0.84	1.61	4.04	0.48	1.1	3.67	0.54	0.8	0.75	1.71	2.03	0.75	1.05	0.73	0.87	1.26	3.02	1.9	3.59	1.38	2.8	0.47	2.63	0.34	6.05	3.68	3.65	1.23	3.1	2.91
	Stimulated	0.46	0.52	1.06	0.81	0.27	0.64	0.14	0	0.36	0.28	0.44	0.41	0.23	0		0.18	0.37	1.26	1.06	0.2	0.9	0.17	0.58	0.1	2.21	0.72	0.4	0.5	0.25	1.45
	Transitional B
	Resting	7.41	8.13	4.11	3.56	3.84	9.96	2.6	8.31	5.25	2.32	9.02	5.85	8.37	3.96	0.52	11	4.08	10.1	5.92	6.65	11.3	5.43	32.8	1.31	0.35	3.49	2.32	5.83	9.17	26.8
	Stimulated	0.75	0.4	0.15	0.57	0.29	0.28	0.073	0	0.16	0.084	0.49	0.15	0.25	0		0.37	0.52	1.38	0.93	0.28	0.08	0.089	4.57	0.086	0.03	0.13	0.081	0.15	0.13	5.69
Fig 1f	MFI of CD19
	B	10624	8930	11118	9253	9364	10985	11890	11065	10423	12151	11636	11805	13349	12387	12121	8846	7771	8012	7433	8399	10751	11580	10153	10348	10598	10933	11118	9210	10726	10177
	naïve	10573	8339	10649	8681	9037	11012	11608	10675	10348	12092	12121	11890	13252	12121	12005	8379	7111	7681	7364	8031	10573	11636	10153	10448	9101	10907	10933	8701	9937	10201
	switched	11692	11777	12327	11118	13030	11252	12034	12092	11948	12151	9820	11890	13316	13842	12843	11144	8867	9937	8126	10177	11252	10933	13093	9342	12689	10803	11636	11470	12999	11333
	unswitched	12417	14181	13125	11608	11333	11608	14078	12121	14078	14424	11198	13220	14886	12905	12209	10472	8203	8031	8184	9498	12999	12999	11833	11118	12720	12209	12005	11497	12507	11225
	PBC	4448	4024	4321	4399	4207	7094	5592	7556	5541	6273	4096	5282	6709	5669	6144	5116	3962	4642	4032	5416	5404	4096	5391	3988	4705	5949	5516	6244	4409	5416
	transitional	9867	7956	10299	8222	8184	10448	12034	10498	10777	9890	12507	11862	12628	11225	11387	8994	7028	7313	6555	6662	10348	10373	9773	10624	9543	8599	10829	9681	9498	9773
	atypical	8763	10472	8973	9543	7937	10056	11306	10472	8458	11748	7486	9498	12999	12239	11636	7045	7591	8261	6835	7556	8930	8722	6756	7228	11415	9342	9543	7826	7826	8418
Fig 1g	CD19 mRNA	HC	P
		1.5183	1.46784
		1.13041	1.11649
		0.990116	0.142915
		0.588461	0.102102
	MFI of CD19	Mock	Infected
Fig 1h		571.453	270.707
		753.477	275.611
		768.021	353.734
	Fig 1f	B			naïve			switched			unswitched			PBC			transitional			atypical
		Unpaired t test			Unpaired t test			Unpaired t test			Unpaired t test			Unpaired t test			Unpaired t test			Unpaired t test
		P value	0.0063		P value	0.0062		P value	0.0159		P value	0.0023		P value	0.1957		P value	0.0111		P value	0.0014
		P value summary	**		P value summary	**		P value summary	*		P value summary	**		P value summary	ns		P value summary	*		P value summary	**
		Significantly different (P < 0.05)?	Yes		Significantly different (P < 0.05)?	Yes		Significantly different (P < 0.05)?	Yes		Significantly different (P < 0.05)?	Yes		Significantly different (P < 0.05)?	No		Significantly different (P < 0.05)?	Yes		Significantly different (P < 0.05)?	Yes
		One- or two-tailed P value?	Two-tailed		One- or two-tailed P value?	Two-tailed		One- or two-tailed P value?	Two-tailed		One- or two-tailed P value?	Two-tailed		One- or two-tailed P value?	Two-tailed		One- or two-tailed P value?	Two-tailed		One- or two-tailed P value?	Two-tailed
		t, df	t=2.956, df=28		t, df	t=2.962, df=28		t, df	t=2.566, df=28		t, df	t=3.352, df=28		t, df	t=1.325, df=28		t, df	t=2.718, df=28		t, df	t=3.549, df=28
		How big is the difference?			How big is the difference?			How big is the difference?			How big is the difference?			How big is the difference?			How big is the difference?			How big is the difference?
		Mean of column A	11140		Mean of column A	10960		Mean of column A	12075		Mean of column A	12893		Mean of column A	5424		Mean of column A	10519		Mean of column A	10106
		Mean of column B	9737		Mean of column B	9410		Mean of column B	10920		Mean of column B	11033		Mean of column B	4952		Mean of column B	9040		Mean of column B	8220
		Difference between means (B - A) ± SEM	-1403 ± 474.7		Difference between means (B - A) ± SEM	-1550 ± 523.3		Difference between means (B - A) ± SEM	-1155 ± 450.2		Difference between means (B - A) ± SEM	-1859 ± 554.8		Difference between means (B - A) ± SEM	-471.3 ± 355.6		Difference between means (B - A) ± SEM	-1479 ± 544.2		Difference between means (B - A) ± SEM	-1886 ± 531.5
		95% confidence interval	-2375 to -430.8		95% confidence interval	-2622 to -477.9		95% confidence interval	-2078 to -233.2		95% confidence interval	-2996 to -723.0		95% confidence interval	-1200 to 257.0		95% confidence interval	-2594 to -364.7		95% confidence interval	-2975 to -797.5
		R squared (eta squared)	0.2378		R squared (eta squared)	0.2386		R squared (eta squared)	0.1904		R squared (eta squared)	0.2863		R squared (eta squared)	0.05904		R squared (eta squared)	0.2088		R squared (eta squared)	0.3103
	Fig 1g	Unpaired t test
		P value	0.4104
		P value summary	ns
		Significantly different (P < 0.05)?	No
		One- or two-tailed P value?	Two-tailed
		t, df	t=0.8846, df=6
		How big is the difference?
		Mean of column A	1.057
		Mean of column B	0.7073
		Difference between means (B - A) ± SEM	-0.3495 ± 0.3951
		95% confidence interval	-1.316 to 0.6172
		R squared (eta squared)	0.1154
	Fig 1h	Unpaired t test
		P value	0.0044
		P value summary	**
		Significantly different (P < 0.05)?	Yes
		One- or two-tailed P value?	Two-tailed
		t, df	t=5.786, df=4
		How big is the difference?
		Mean of column A	697.7
		Mean of column B	300
		Difference between means (B - A) ± SEM	-397.6 ± 68.72
		95% confidence interval	-588.4 to -206.8
		R squared (eta squared)	0.8933
Fig 1b c e	Column B	P-Naïve		Column D	P-Naïve-stimulated		Column C	HC-Naïve-stimulated		Column D	P-Naïve-stimulated		Column B	P-switched		Column D	P-switched-stimulated		Column C	HC-switched-stimulated		Column D	P-switched-stimulated
	vs.	vs.		vs.	vs.		vs.	vs.		vs.	vs.		vs.	vs.		vs.	vs.		vs.	vs.		vs.	vs.
	Column A	HC-Naïve		Column C	HC-Naïve-stimulated		Column A	HC-Naïve		Column B	P-Naïve		Column A	HC-switched		Column C	HC-switched-stimulated		Column A	HC-switched		Column B	P-switched
	Unpaired t test with Welch's correction			Unpaired t test			Paired t test			Paired t test			Unpaired t test			Unpaired t test			Paired t test			Paired t test
	P value	0.134		P value	0.5337		P value	<0.0001		P value	<0.0001		P value	0.2071		P value	0.5149		P value	0.6408		P value	0.3339
	P value summary	ns		P value summary	ns		P value summary	****		P value summary	****		P value summary	ns		P value summary	ns		P value summary	ns		P value summary	ns
	Significantly different (P < 0.05)?	No		Significantly different (P < 0.05)?	No		Significantly different (P < 0.05)?	Yes		Significantly different (P < 0.05)?	Yes		Significantly different (P < 0.05)?	No		Significantly different (P < 0.05)?	No		Significantly different (P < 0.05)?	No		Significantly different (P < 0.05)?	No
	One- or two-tailed P value?	Two-tailed		One- or two-tailed P value?	Two-tailed		One- or two-tailed P value?	Two-tailed		One- or two-tailed P value?	Two-tailed		One- or two-tailed P value?	Two-tailed		One- or two-tailed P value?	Two-tailed		One- or two-tailed P value?	Two-tailed		One- or two-tailed P value?	Two-tailed
	Welch-corrected t, df	t=1.557, df=21.57		t, df	t=0.6305, df=27		t, df	t=6.222, df=13		t, df	t=6.672, df=14		t, df	t=1.291, df=28		t, df	t=0.6600, df=27		t, df	t=0.4777, df=13		t, df	t=1.001, df=14
						Number of pairs	Number of pairs	14		Number of pairs	15							Number of pairs	Number of pairs	14		Number of pairs	15
	Column B	P-unswitched		Column D	P-unswitched-stimulated		Column C	HC-unswitched-stimulated		Column D	P-unswitched-stimulated		Column B	P-atypical		Column D	P-atypical-stimulated		Column C	HC-atypical-stimulated		Column D	P-atypical-stimulated
	vs.	vs.		vs.	vs.		vs.	vs.		vs.	vs.		vs.	vs.		vs.	vs.		vs.	vs.		vs.	vs.
	Column A	HC-unswitched		Column C	HC-unswitched-stimulated		Column A	HC-unswitched		Column B	P-unswitched		Column A	HC-atypical		Column C	HC-atypical-stimulated		Column A	HC-atypical		Column B	P-atypical
	Unpaired t test			Unpaired t test with Welch's correction			Paired t test			Paired t test			Unpaired t test with Welch's correction			Unpaired t test			Paired t test			Paired t test
	P value	0.2259		P value	0.3624		P value	0.4653		P value	0.0011		P value	0.3138		P value	0.4675		P value	<0.0001		P value	<0.0001
	P value summary	ns		P value summary	ns		P value summary	ns		P value summary	**		P value summary	ns		P value summary	ns		P value summary	****		P value summary	****
	Significantly different (P < 0.05)?	No		Significantly different (P < 0.05)?	No		Significantly different (P < 0.05)?	No		Significantly different (P < 0.05)?	Yes		Significantly different (P < 0.05)?	No		Significantly different (P < 0.05)?	No		Significantly different (P < 0.05)?	Yes		Significantly different (P < 0.05)?	Yes
	One- or two-tailed P value?	Two-tailed		One- or two-tailed P value?	Two-tailed		One- or two-tailed P value?	Two-tailed		One- or two-tailed P value?	Two-tailed		One- or two-tailed P value?	Two-tailed		One- or two-tailed P value?	Two-tailed		One- or two-tailed P value?	Two-tailed		One- or two-tailed P value?	Two-tailed
	t, df	t=1.238, df=28		Welch-corrected t, df	t=0.9312, df=20.89		t, df	t=0.7522, df=13		t, df	t=4.076, df=14		Welch-corrected t, df	t=1.032, df=20.67		t, df	t=0.7370, df=27		t, df	t=6.176, df=13		t, df	t=9.411, df=14
						Number of pairs	Number of pairs	14		Number of pairs	15							Number of pairs	Number of pairs	14		Number of pairs	15
	Column B	P-PBC		Column D	P-PBC-stimulated		Column C	HC-PBC-stimulated		Column D	P-PBC-stimulated		Column B	P-Transitional		Column D	P-Transitional-stimulated		Column C	HC-Transitional-stimulated		Column D	P-Transitional-stimulated
	vs.	vs.		vs.	vs.		vs.	vs.		vs.	vs.		vs.	vs.		vs.	vs.		vs.	vs.		vs.	vs.
	Column A	HC-PBC		Column C	HC-PBC-stimulated		Column A	HC-PBC		Column B	P-PBC		Column A	HC-Transitional		Column C	HC-Transitional-stimulated		Column A	HC-Transitional		Column B	P-Transitional
	Unpaired t test			Unpaired t test			Paired t test			Paired t test			Unpaired t test with Welch's correction			Unpaired t test with Welch's correction			Paired t test			Paired t test
	P value	0.0241		P value	0.1131		P value	0.0015		P value	<0.0001		P value	0.1679		P value	0.1409		P value	<0.0001		P value	0.001
	P value summary	*		P value summary	ns		P value summary	**		P value summary	****		P value summary	ns		P value summary	ns		P value summary	****		P value summary	***
	Significantly different (P < 0.05)?	Yes		Significantly different (P < 0.05)?	No		Significantly different (P < 0.05)?	Yes		Significantly different (P < 0.05)?	Yes		Significantly different (P < 0.05)?	No		Significantly different (P < 0.05)?	No		Significantly different (P < 0.05)?	Yes		Significantly different (P < 0.05)?	Yes
	One- or two-tailed P value?	Two-tailed		One- or two-tailed P value?	Two-tailed		One- or two-tailed P value?	Two-tailed		One- or two-tailed P value?	Two-tailed		One- or two-tailed P value?	Two-tailed		One- or two-tailed P value?	Two-tailed		One- or two-tailed P value?	Two-tailed		One- or two-tailed P value?	Two-tailed
	t, df	t=2.385, df=28		t, df	t=1.637, df=27		t, df	t=4.018, df=13		t, df	t=6.263, df=14		Welch-corrected t, df	t=1.442, df=16.70		Welch-corrected t, df	t=1.558, df=14.49		t, df	t=8.412, df=13		t, df	t=4.160, df=14
						Number of pairs	Number of pairs	14		Number of pairs	15							Number of pairs	Number of pairs	14		Number of pairs	15

## Sheet: Fig 2
Fig 2c		HC							P							P+NAC
	MFI of CD19	1	1	1	1	1	1	1	0.851971	0.692813	0.730027	0.583284	0.758698	0.641307	0.67236	1.00259	0.919858	0.796956	0.786278	1.03211	0.680822	0.702736
	MFI of pBtk	1	1	1	1	1	1	1	0.53761	0.792343	0.616278	0.663927	0.993886	0.981516	0.740071	0.697637	0.706368	0.659771	0.80731	1.11482	1.08072	1.00925
		CD19	pBTK		CD19	HC	P	P+NAC	HC	P	P+NAC
	HC	14666	7405			14666	12495	14704	1	0.851971	1.00259
		12927	7758			12927	8956	11891	1	0.692813	0.919858
		13731	11795			13731	10024	10943	1	0.730027	0.796956
		16966	8153			16966	9896	13340	1	0.583284	0.786278
		13767	8178			13767	10445	14209	1	0.758698	1.03211
		17285	7953			17285	11085	11768	1	0.641307	0.680822
		16921	7025			16921	11377	11891	1	0.67236	0.702736
	P	12495	3981		pBTK	HC	P	P+NAC	HC	P	P+NAC
		8956	6147			7405	3981	5166	1	0.53761	0.697637
		10024	7269			7758	6147	5480	1	0.792343	0.706368
		9896	5413			11795	7269	7782	1	0.616278	0.659771
		10445	8128			8153	5413	6582	1	0.663927	0.80731
		11085	7806			8178	8128	9117	1	0.993886	1.11482
		11377	5199			7953	7806	8595	1	0.981516	1.08072
	P+NAC	14704	5166			7025	5199	7090	1	0.740071	1.00925
		11891	5480
		10943	7782
		13340	6582
		14209	9117
		11768	8595
		11891	7090
Fig 2h	MFI of ER	HC																																											P
	0	222.408	181.821	252.63	234.481	155.738	172.73	182.547	247.843	174.824	135.096	225.482	176.696	185.949	204.69	270.395	188.781	181.863	285.963	317.656	248.524	212.647	244.999	199.947	160.696	294.684	281.051	214.336	317.151	267.674	247.829	251.272	269.9	267.411	297.101	295.448	209.828	280.315	288.493	346.282	212.54	247.964	267.89	178.667	315.32	247.467	128.971	201.304	216.23
	5	164.647	283.301	167.461	254.624	169.969	183.415	210.964	286.173	327.391	387.309	190.159	309.486	326.072	114.363	222.231	280.182	222.172	300.91	292.204	161.579	196.04	222.564	313.478	237.019	364.471	213.683	231.771	262.457	274.913	229.916	232.689	230.121	247.569	208.322	265.895	231.087								378.942	645.485	646.929	640.73	589.382
	10	259.86	181.489	274.641	314.551	458.834	265.317	368.98	382.695	399.179	509.128	466.107	376.953	256.065	228.143	154.827	625.404	189.299	276.416																										327.556	194.257	434.997	440.769	526.322
	30	312.772	226.844	360.329	350.601	117.851	302.913	427.581	473.727	253.469	295.812	345.295	429.814	314.582	313.925	254.367	257.494	353.623	316.393	265.856	327.001	106.614	202.749	188.657	224.531	245.757	375.525	515.87	272	170.901	281.216														177.09	320.082	214.122	142.737	268.991
Fig 2i	MFI of Mito
	0	27.8066	18.0895	31.0658	22.2279	16.755	13.5825	15.6644	32.6638	9.29871	9.83687	17.2149	12.4962	10.7167	12.2605	16.8767	10.7212	10.0225	19.0922	22.2982	15.5869	15.02	16.539	13.4626	9.62007	19.6936	18.3525	14.2761	18.597	15.0672	17.4369	19.6129	21.8278	18.9776	22.81	20.306	14.8271	23.0754	18.1876	30.961	13.5648	16.3727	18.1994	11.9429	22.9369	18.8087	8.65869	14.2119	12.9318
	5	17.7988	32.1517	23.4654	29.4974	23.4214	22.676	24.4083	29.0681	26.2758	11.8304	25.272	33.2968	42.8798	21.26	34.4334	41.2687	11.2117	18.2462	22.1692	19.2157	26.0565	22.9875	13.1755	15.2122	15.8657	25.5392	19.268	26.0713	14.7151	17.2566	20.5046	21.7198	16.1597	16.4692	16.0925	17.3413	17.4305	20.637	16.4759					39.887	61.7559	26.4855	46.0545	22.5912
	10	31.9827	24.966	34.7036	47.7094	78.9437	44.6041	54.6072	57.3005	60.1202	61.9982	79.0421	69.1341	53.1872	43.2029	27.4931	65.5443	54.6722																											6.58947	29.5508	3.82423	65.6592	71.6551
	30	61.6417	47.3882	63.2705	71.0191	23.0363	64.7365	67.5392	77.0091	35.338	40.8256	47.4824		47.2384	49.0738	44.2068	40.3372	66.528	48.623	44.1589	59.8994	15.7443	57.589	45.1912	34.6301	39.0147	83.7058		39.2784	38.9482	65.2224														16.082	26.0418	22.9857	13.1502	21.2152
Fig 2j	ER/BCR
	0	0.296786	0.524744	0.554645	0.331653	0.272774	0.369741	0.253963	0.479155	0.212376	0.398524	0.191162	0.42269	0.293114	0.191923	0.044319	0.312129	0.133696	0.224642	0.062655	0.362476	0.531071	0.414619	0.213288	0.275385	0.328013	0.336147	0.332444	0.328081	0.166283	0.290369	0.317483	0.261957	0.215389	0.262346	0.409898	0.292061	0.296519	0.439402	0.421615	0.35737	0.175991	0.292595	0.316416	0.23046	0.166136	0.142096	0.022918	-0.01187
	5	0.303127	0.47494	0.219564	0.298512	0.343256	0.286524	0.287337	0.288267	0.319991	0.311658	0.192389	0.08882	0.002865	0.251371	0.137085	0.201704	0.070865	0.222498	0.307565	0.156935	0.431026	0.116089	0.272692	0.374568	0.253771	0.20964	0.351058	0.184335	0.4091	0.329893	0.158345	0.124524	0.202936	0.118657	0.143566	0.095961	0.242936	0.157952	0.122343					0.316741	0.286363	0.152703	0.165202	0.248956
	10	0.57793	0.251686	0.467354	0.373111	0.415104	0.410239	0.421101	0.605832	0.34579	0.429808	0.589019	0.294969	0.357273	0.4132	0.284281	0.415104	0.410239	0.432394	0.185684	0.240629	0.151278																							0.194776	0.381861	0.317837	0.267759	0.333942
	30	0.442893	0.303832	0.310668	0.007583	0.508761	0.250168	0.475249	0.253194	0.356753	0.566123	0.621631	0.512416	0.562247	0.201111	0.355986	0.197918	0.212568	0.491223	0.134888	0.671729	0.465815	0.56025	0.411754	0.443078	0.324692	0.382506	0.44565	0.229362	0.560972															0.391552	0.139427	0.580228	0.209547	0.204605
Fig 2k	Mito/BCR
	0	0.358481	0.564503	0.48073	0.268788	0.292217	0.293289	0.29745	0.531827	0.208029	0.356261	0.138954	0.393783	0.261279	0.162218	0.04156	0.336599	0.193345	0.134535	0.006444	0.333945	0.510235	0.455215	0.17907	0.396181	0.176895	0.272801	0.338244	0.285361	0.152955	0.295858	0.302363	0.205833	0.227181	0.24284	0.335637	0.333074	0.241459	0.400561	0.425858	0.276905	0.168144	0.242525	0.295227	0.245452	-0.01035	0.0647	-0.02701	-0.03439
	5	0.379611	0.527302	0.220079	0.357809	0.363592	0.401215	0.346478	0.237671	0.411902	0.320161	0.126015	0.152881	0.012102	0.285608	0.155017	0.147524	0.030947	0.341043	0.383457	0.301164	0.32479	0.096607	0.253219	0.39602	0.161141	0.140482	0.399367	0.209429	0.341819	0.388117	0.18555	0.15595	0.27495	0.194232	0.054053	0.166394	0.277572	0.10316	0.1916					0.208384	0.17876	0.098933	0.037314	0.281641
	10	0.551639	0.289469	0.507757	0.360708	0.413932	0.461768	0.388417	0.602016	0.350731	0.313776	0.551794	0.305385	0.371932	0.424719	0.222542	0.413932	0.461768	0.244611	0.162951	0.205585	0.152993																							0.212155	0.239518	0.042485	0.112255	0.325997
	30	0.496616	0.344932	0.29848	0.056161	0.679861	0.264616	0.529549	0.154328	0.300106	0.402478	0.519864	0.442247	0.562036	0.223254	0.364446	0.176542	0.252898	0.482598	0.144162	0.66386	0.625122	0.579628	0.560221	0.426688	0.458944	0.43422	0.527031	0.459854	0.453492	0.212303	0.584545													0.37884	0.151426	0.60062	0.188219	0.150079
Fig 2l	Mito/ER
	0	0.490491	0.666838	0.667158	0.667065	0.500513	0.530639	0.541332	0.355864	0.584665	0.773778	0.564347	0.680918	0.577702	0.394614	0.509741	0.712202	0.625944	0.71234	0.562322	0.522009	0.509729	0.72578	0.536683	0.617667	0.546715	0.609187	0.553217	0.748073	0.499959	0.324584	0.578259	0.731739	0.666569	0.706653	0.431606	0.464109	0.59181	0.681879	0.656747	0.55531	0.763218	0.718854	0.699589	0.493114	0.55837	0.63134	0.574534	0.599392
	5	0.482898	0.635571	0.725295	0.396664	0.582342	0.645312	0.575772	0.486713	0.726678	0.557502	0.629894	0.669234	0.45527	0.538957	0.517007	0.560162	0.549664	0.611336	0.591389	0.539349	0.479608	0.53895	0.799899	0.556376	0.759821	0.777465	0.738667	0.623201	0.495266	0.475675	0.498046	0.597267	0.384942	0.633654	0.578096	0.404632	0.459299	0.643181	0.562914	0.627508				0.767236	0.548857	0.687938	0.567462	0.588745
	10	0.739894	0.47003	0.608827	0.691537	0.504911	0.823761	0.666249	0.642696	0.79468	0.496718	0.755001	0.818269	0.527738	0.708948	0.551328	0.574878	0.75251	0.735276	0.618218																									0.476751	0.551645	0.545569	0.658477	0.727547
	30	0.876056	0.515218	0.726849	0.721832	0.783295	0.680984	0.470246	0.714781	0.711399	0.819865	0.849539	0.613043	0.6389	0.79622	0.740558	0.690368	0.749624	0.801594	0.773064	0.827119	0.598991	0.771023	0.848743	0.610903	0.587885	0.793869	0.710128																	0.558646	0.498964	0.534895	0.403624	0.381894
	Fig 2c	CD19	Column B	P		Column C	P+NAC		Column C	P+NAC
			vs.	vs.		vs.	vs.		vs.	vs.
			Column A	HC		Column B	P		Column A	HC
			Unpaired t test with Welch's correction			Paired t test			Unpaired t test with Welch's correction
			P value	0.0001		P value	0.0085		P value	0.0273
			P value summary	***		P value summary	**		P value summary	*
			Significantly different (P < 0.05)?	Yes		Significantly different (P < 0.05)?	Yes		Significantly different (P < 0.05)?	Yes
			One- or two-tailed P value?	Two-tailed		One- or two-tailed P value?	Two-tailed		One- or two-tailed P value?	Two-tailed
			Welch-corrected t, df	t=9.013, df=6.000		t, df	t=3.846, df=6		Welch-corrected t, df	t=2.902, df=6.000
						Number of pairs	7
			How big is the difference?						How big is the difference?
			Mean of column A	1		How big is the difference?			Mean of column A	1
			Mean of column B	0.7044		Mean of differences	0.1416		Mean of column C	0.8459
			Difference between means (B - A) ± SEM	-0.2956 ± 0.03280		SD of differences	0.09738		Difference between means (C - A) ± SEM	-0.1541 ± 0.05309
			95% confidence interval	-0.3759 to -0.2154		SEM of differences	0.0368		95% confidence interval	-0.2840 to -0.02418
			R squared (eta squared)	0.9312		95% confidence interval	0.05150 to 0.2316		R squared (eta squared)	0.584
						R squared (partial eta squared)	0.7114
		pBtk	Column B	P		Column C	P+NAC		Column C	P+NAC
			vs.	vs.		vs.	vs.		vs.	vs.
			Column A	HC		Column B	P		Column A	HC
			Unpaired t test with Welch's correction			Paired t test			Unpaired t test with Welch's correction
			P value	0.0113		P value	0.0413		P value	0.1236
			P value summary	*		P value summary	*		P value summary	ns
			Significantly different (P < 0.05)?	Yes		Significantly different (P < 0.05)?	Yes		Significantly different (P < 0.05)?	No
			One- or two-tailed P value?	Two-tailed		One- or two-tailed P value?	Two-tailed		One- or two-tailed P value?	Two-tailed
			Welch-corrected t, df	t=3.608, df=6.000		t, df	t=2.589, df=6		Welch-corrected t, df	t=1.791, df=6.000
						Number of pairs	7
			How big is the difference?						How big is the difference?
			Mean of column A	1		How big is the difference?			Mean of column A	1
			Mean of column B	0.7608		Mean of differences	0.1072		Mean of column C	0.868
			Difference between means (B - A) ± SEM	-0.2392 ± 0.06629		SD of differences	0.1095		Difference between means (C - A) ± SEM	-0.1320 ± 0.07373
			95% confidence interval	-0.4014 to -0.07699		SEM of differences	0.04139		95% confidence interval	-0.3124 to 0.04839
			R squared (eta squared)	0.6846		95% confidence interval	0.005891 to 0.2085		R squared (eta squared)	0.3483
						R squared (partial eta squared)	0.5277
	Fig 2h-l	ER	0			5			10			30			Mito	0			5			10			30
			Unpaired t test			Unpaired t test			Unpaired t test			Unpaired t test				Unpaired t test			Unpaired t test			Unpaired t test			Unpaired t test
			P value	<0.0001		P value	<0.0001		P value	0.5335		P value	0.0174			P value	0.0002		P value	<0.0001		P value	0.4314		P value	<0.0001
			P value summary	****		P value summary	****		P value summary	ns		P value summary	*			P value summary	***		P value summary	****		P value summary	ns		P value summary	****
			Significantly different (P < 0.05)?	Yes		Significantly different (P < 0.05)?	Yes		Significantly different (P < 0.05)?	No		Significantly different (P < 0.05)?	Yes			Significantly different (P < 0.05)?	Yes		Significantly different (P < 0.05)?	Yes		Significantly different (P < 0.05)?	No		Significantly different (P < 0.05)?	Yes
			One- or two-tailed P value?	Two-tailed		One- or two-tailed P value?	Two-tailed		One- or two-tailed P value?	Two-tailed		One- or two-tailed P value?	Two-tailed			One- or two-tailed P value?	Two-tailed		One- or two-tailed P value?	Two-tailed		One- or two-tailed P value?	Two-tailed		One- or two-tailed P value?	Two-tailed
			t, df	t=6.189, df=82		t, df	t=13.68, df=66		t, df	t=0.6289, df=35		t, df	t=2.425, df=85			t, df	t=3.875, df=82		t, df	t=9.931, df=76		t, df	t=0.7945, df=42		t, df	t=11.89, df=88
			How big is the difference?			How big is the difference?			How big is the difference?			How big is the difference?				How big is the difference?			How big is the difference?			How big is the difference?			How big is the difference?
			Mean of column A	234.9		Mean of column A	244.9		Mean of column A	332.7		Mean of column A	296.1			Mean of column A	17.51		Mean of column A	22.28		Mean of column A	52.31		Mean of column A	50.67
			Mean of column B	318.3		Mean of column B	592.9		Mean of column B	359.6		Mean of column B	251.9			Mean of column B	22.82		Mean of column B	45.13		Mean of column B	59.04		Mean of column B	22.5
			Difference between means (B - A) ± SEM	83.39 ± 13.47		Difference between means (B - A) ± SEM	348.0 ± 25.44		Difference between means (B - A) ± SEM	26.97 ± 42.88		Difference between means (B - A) ± SEM	-44.22 ± 18.23			Difference between means (B - A) ± SEM	5.309 ± 1.370		Difference between means (B - A) ± SEM	22.86 ± 2.301		Difference between means (B - A) ± SEM	6.732 ± 8.473		Difference between means (B - A) ± SEM	-28.16 ± 2.369
			95% confidence interval	56.59 to 110.2		95% confidence interval	297.3 to 398.8		95% confidence interval	-60.09 to 114.0		95% confidence interval	-80.47 to -7.967			95% confidence interval	2.584 to 8.034		95% confidence interval	18.27 to 27.44		95% confidence interval	-10.37 to 23.83		95% confidence interval	-32.87 to -23.46
			R squared (eta squared)	0.3184		R squared (eta squared)	0.7393		R squared (eta squared)	0.01118		R squared (eta squared)	0.06472			R squared (eta squared)	0.1548		R squared (eta squared)	0.5648		R squared (eta squared)	0.01481		R squared (eta squared)	0.6163
		ER/BCR	0			5			10			30			Mito/BCR	0			5			10			30			Mito/ER	0			5			10			30
			Unpaired t test			Unpaired t test			Unpaired t test			Unpaired t test				Unpaired t test			Unpaired t test			Unpaired t test			Unpaired t test				Unpaired t test			Unpaired t test			Unpaired t test			Unpaired t test
			P value	<0.0001		P value	0.0013		P value	<0.0001		P value	<0.0001			P value	<0.0001		P value	<0.0001		P value	<0.0001		P value	<0.0001			P value	0.0077		P value	0.0172		P value	0.2103		P value	<0.0001
			P value summary	****		P value summary	**		P value summary	****		P value summary	****			P value summary	****		P value summary	****		P value summary	****		P value summary	****			P value summary	**		P value summary	*		P value summary	ns		P value summary	****
			Significantly different (P < 0.05)?	Yes		Significantly different (P < 0.05)?	Yes		Significantly different (P < 0.05)?	Yes		Significantly different (P < 0.05)?	Yes			Significantly different (P < 0.05)?	Yes		Significantly different (P < 0.05)?	Yes		Significantly different (P < 0.05)?	Yes		Significantly different (P < 0.05)?	Yes			Significantly different (P < 0.05)?	Yes		Significantly different (P < 0.05)?	Yes		Significantly different (P < 0.05)?	No		Significantly different (P < 0.05)?	Yes
			One- or two-tailed P value?	Two-tailed		One- or two-tailed P value?	Two-tailed		One- or two-tailed P value?	Two-tailed		One- or two-tailed P value?	Two-tailed			One- or two-tailed P value?	Two-tailed		One- or two-tailed P value?	Two-tailed		One- or two-tailed P value?	Two-tailed		One- or two-tailed P value?	Two-tailed			One- or two-tailed P value?	Two-tailed		One- or two-tailed P value?	Two-tailed		One- or two-tailed P value?	Two-tailed		One- or two-tailed P value?	Two-tailed
			t, df	t=7.857, df=81		t, df	t=3.343, df=76		t, df	t=4.350, df=41		t, df	t=5.383, df=79			t, df	t=9.657, df=81		t, df	t=6.206, df=76		t, df	t=5.120, df=41		t, df	t=6.676, df=81			t, df	t=2.724, df=92		t, df	t=2.435, df=77		t, df	t=1.274, df=39		t, df	t=8.446, df=79
			How big is the difference?			How big is the difference?			How big is the difference?			How big is the difference?				How big is the difference?			How big is the difference?			How big is the difference?			How big is the difference?				How big is the difference?			How big is the difference?			How big is the difference?			How big is the difference?
			Mean of column A	0.3072		Mean of column A	0.2324		Mean of column A	0.3844		Mean of column A	0.3883			Mean of column A	0.2887		Mean of column A	0.2517		Mean of column A	0.3694		Mean of column A	0.4091			Mean of column A	0.5944		Mean of column A	0.5778		Mean of column A	0.6569		Mean of column A	0.7193
			Mean of column B	0.133		Mean of column B	0.1576		Mean of column B	0.2323		Mean of column B	0.2293			Mean of column B	0.07515		Mean of column B	0.103		Mean of column B	0.1729		Mean of column B	0.2089			Mean of column B	0.5364		Mean of column B	0.5105		Mean of column B	0.6141		Mean of column B	0.514
			Difference between means (B - A) ± SEM	-0.1742 ± 0.02217		Difference between means (B - A) ± SEM	-0.07487 ± 0.02239		Difference between means (B - A) ± SEM	-0.1520 ± 0.03495		Difference between means (B - A) ± SEM	-0.1590 ± 0.02953			Difference between means (B - A) ± SEM	-0.2136 ± 0.02212		Difference between means (B - A) ± SEM	-0.1487 ± 0.02396		Difference between means (B - A) ± SEM	-0.1966 ± 0.03839		Difference between means (B - A) ± SEM	-0.2002 ± 0.02999			Difference between means (B - A) ± SEM	-0.05795 ± 0.02127		Difference between means (B - A) ± SEM	-0.06725 ± 0.02762		Difference between means (B - A) ± SEM	-0.04282 ± 0.03361		Difference between means (B - A) ± SEM	-0.2053 ± 0.02431
			95% confidence interval	-0.2183 to -0.1301		95% confidence interval	-0.1195 to -0.03026		95% confidence interval	-0.2226 to -0.08145		95% confidence interval	-0.2178 to -0.1002			95% confidence interval	-0.2576 to -0.1696		95% confidence interval	-0.1964 to -0.1010		95% confidence interval	-0.2741 to -0.1190		95% confidence interval	-0.2599 to -0.1405			95% confidence interval	-0.1002 to -0.01570		95% confidence interval	-0.1222 to -0.01226		95% confidence interval	-0.1108 to 0.02517		95% confidence interval	-0.2537 to -0.1569
			R squared (eta squared)	0.4325		R squared (eta squared)	0.1282		R squared (eta squared)	0.3158		R squared (eta squared)	0.2684			R squared (eta squared)	0.5352		R squared (eta squared)	0.3364		R squared (eta squared)	0.39		R squared (eta squared)	0.355			R squared (eta squared)	0.07465		R squared (eta squared)	0.07151		R squared (eta squared)	0.03994		R squared (eta squared)	0.4745
[truncated: 57 more columns]
